# Supplementary material for: Using Behavioural Skills Training with Healthcare Staff to Promote Greater Independence for People Living with Dementia: A Randomised Single-Case Experimental Design
Source: Behav Sci (Basel). 2025 Jun 26;15(7):870. doi: 10.3390/bs15070870 (PMC12292436; doi:10.3390/bs15070870)
Supplement: Supplementary file 1 [file behavsci-15-00870-s001.zip]

Archive with 1 entries (1 files):
- behavsci-3549266-supplementary.pdf
